# Supplementary material for: The Role of Neutral Sphingomyelinase-2 (NSM2) in the Control of Neutral Lipid Storage in T Cells
Source: Int J Mol Sci. 2024 Mar 13;25(6):3247. doi: 10.3390/ijms25063247 (PMC10970209; doi:10.3390/ijms25063247)
Supplement: Supplementary file 1 [file ijms-25-03247-s001.zip]

Archive with 2 entries (2 files):
- MDPI Schempp et al Supplementary Tables.pdf
- Schempp et al Supplementary Figures revised.pdf
